# Supplementary material for: Exploiting Synthetic Lethality between Germline BRCA1 Haploinsufficiency and PARP Inhibition in JAK2V617F-Positive Myeloproliferative Neoplasms
Source: Int J Mol Sci. 2023 Dec 16;24(24):17560. doi: 10.3390/ijms242417560 (PMC10743753; doi:10.3390/ijms242417560)
Supplement: Supplementary file 1 [file ijms-24-17560-s001.zip]

Archive with 1 entries (1 files):
- ijms-2697325-supplementary.pdf
